# Supplementary material for: Effect of Smartphone Use on Intraocular Pressure
Source: Sci Rep. 2019 Dec 11;9:18802. doi: 10.1038/s41598-019-55406-1 (PMC6906532; doi:10.1038/s41598-019-55406-1)
Supplement: Supplementary file 1 — Supplementary Dataset 1 [file 41598_2019_55406_MOESM1_ESM.xlsx]

## Sheet: working_SPSS
ID	movie_IOP0	movie_IOP5	movie_IOP10	movie_IOP30	Age	Sex	SEQ	CCT	ACD	AXL	Global RNFLT	MD	PSD	VFI	Dx	DM	HTN	SBP	DBP
1	13	16	13	12	53	1	-5.625	567	2.94	25.82	62	-4.62	3.22	94	1	1	1	148	82
2	13	15	10	11	53	1	-1.5	556	2.8	24.12	66	-12.64	15.29	67	1	1	1	148	82
3	12	11	11	13	57	1	-2.125	506	4.04		83	0.08	1.18	100	0	0	0
4	14	19	19	17	57	1	-2.25	477	3.86	26.49	71	-2.4	3.28	96	1	0	0
5	9	10	9	9	43	1	-5.875	542	3.5	26.82	77	-3.4	5.29	94	1	0	0
6	6	10	9	8	43	1	-6	539	3.52	26.69	61	-18.78	15.38	51	1	0	0
7	8	6	10	8	57	1	-5.75	585	2.42	26.1	87	-0.47	1.65	99	1	0	1	129	96
8	10	11	10	8	57	1	-6.75	589	2.43	26.29	79	-1.66	1.66	99	0	0	1	129	96
9	6	6	6	6	65	2	1.75	563	2.01	22.42	116	-3.27	1.79	96	0	0	0	137	85
10	6	6	7	9	65	2	2	562	2.02	22.49	121	-4.65	1.22	99	0	0	0	137	85
11	7	7	9	8	54	1	0.25	594		23.23	69	-15.07	12.8	59	1	0	0	119	72
12	6	7	9	7	54	1	0.875	607		22.97	67	-23.5	11.46	31	1	0	0	119	72
13	10	11	12	11	73	1	0.625	612	2.23	22.86	78	-1.56	1.66	98	1	0	0	130	79
14	10	11	10	10	73	1	0.125	628	2.23	22.75	60	-5.31	3.45	94	1	0	0	130	79
15	11	8	14	10	49	1	-2.25	564	3.34	25.96	51	-15.03	13.03	62	1	0	1	141	78
16	9	10	15	10	49	1	-2.75	559	3.33	25.98	59	-9.81	12.18	79	1	0	1	141	78
17	11	9	10	10	47	1	-4.25	532	2.66	24.61	52	-16.08	14.29	57	1	0	0	129	89
18	15	14	12	14	47	1	-3.875	528	2.66	24.27	63	-8.71	12.96	79	1	0	0	129	89
19	7	9	9	8	40	2	-0.125	484	2.2	24.48	116	-15.02	12.8	58	1	0	0	90	65
20	10	11	11	13	40	2	-0.625	544	1.96	23.6	82	-14.76	13.19	57	1	0	0	90	65
21	10	9	13	13	59	1	0	561	2.24	23.34	85	-1	1.6	100	0	0	0	101	69
22	8	10	7	11	59	1	0.125	551	2.97	23.46	70	-4.05	7.7	87	1	0	0	101	69
23	10	12	10	12	45	1	-6.125	550	2.93		55	-2.44	1.83	98	1	1	1	138	86
24	11	13	10	12	45	1	-6.125	553	2.98		54	-3.53	1.99	96	1	1	1	138	86
25	12	11	9	11	76	2	2.875	571	2.69	23.93	88	-2.37	3.93	95	0	0	0	140	82
26	11	12	12	10	76	2	2.875	560	2.84	23.9	67	-2.56	1.52	98	1	0	0	140	82
27	10	9	10	12	52	1	-3.625	560	3.19	25.36	89	-1.3	1.83	99	1	0	0
28	11	10	11	13	52	1	-2.625	548	3.25	25.01	88				0	0	0
29	7	9	9	10	60	1	-3.875	535	3.25	25.5	90	-1.42	2.24	97	1	1	0	161	109
30	9	9	10	9	60	1	-2.75	539	3.1	25.21	92	-4.73	2.09	98	1	1	0	161	109
31	9	9	10	9	71	1	-0.25	530	2.42	24.22	67	-14.21	13.75	62	1	1	0
32	12	14	13	12	71	1	0	527	2.54	24.51	72	-16.88	14.87	58	1	1	0
33	14	16	16	15	56	1	-8	533	2.89	27.25	66	-5.55	6.06	84	1	0	0	118	82
34	14	16	16	15	56	1	-10.5	558	3.52	28.04	75	-3.23	1.69	99	0	0	0	118	82
35	20	19	23	23	43	1	-7.125	603	3.58	28.11	81	-1.01	1.68	99	1	0	1	137	89
36	14	17	17	20	43	1	-7.125	584	3.55	27.89	96	0.52	1.82	99	0	0	1	137	89
37	7	9	9	10	59	1	1.375	552	2.2	23.33	108				0	0	0	162	100
38	7	6	8	8	59	1	1.375	550	2.21	23.32	98	0.51	2.15	99	1	0	0	162	100
39	14	15	15	16	59	2	-27	556	2.81	33.66	57	-5.32	5.23	93	1	0	0	116	74
40	16	16	15	16	59	2	-30	542	2.77	34.12	57	-12.18	10.45	70	1	0	0	116	74
41	12	12	11	11	45	1	-5.625	568	2.97	28.11	79	-4.09	1.92	96	1	0	0	133	75
42	12	12	14	13	45	1	-6.375	586	3.05	28.44	70	-17.18	14.01	60	1	0	0	133	75
43	9	10	11	11	49	1	-4.375	517	3.35	26.63	84	-0.17	1.82	99	1	0	0	122	74
44	10	11	11	12	49	1	-4.375	508	3.34	26.74	72	-3.48	5.62	91	1	0	0	122	74
45	10	9	10	9	41	1	-3.75	572	2.82	26.64	67	-5.28	3.83	93	1	0	0	108	62
46	9	10	10	12	41	1	-3.75	550	2.82	26.67	45	-12.66	12.05	71	1	0	0	108	62
47	12	14	15	14	40	1	-3	581	2.94	25.7	99	1.39	1.25	100	1	0	0	120	85
48	13	17	18	18	40	1	-3.25	584	2.98	25.73	100	1.79	0.88	100	0	0	0	120	85
49	8	10	10	10	52	2	-0.625	531	3.14	25.63	99	-1.21	1.47	99	0	0	1	131	72
50	7	9	8	9	52	2	-0.75	530	3.06	25.69	79	-10.39	10.7	80	1	0	1	131	72
51	13	15	14	14	65	2	0.375	568	2.53	23.63	58	-20.91	14.65	42	1	0	0	133	81
52	12	12	14	14	65	2	0.875	553	2.73	23.54	78	-2.14	7.82	92	1	0	0	133	81
53	10	15	15	15	47	2	-3.375	522	2.91	24.63	102	-0.89	2.14	96	0	0	0	107	63
54	9	12	11	11	47	2	-4.125	522	2.83	24.47	90	-2.24	8.25	87	1	0	0	107	63
55	10	13	18	18	73	1	-1.5	592	2.46	23.91	67	-20.24	10.48	38	1	0	0	120	80
56	12	15	15	14	73	1	-1.25	534	2.73	24	62	-19.36	11.3	41	1	0	0	120	80
57	14	13	13	15	42	1	-3.625	552	3.73	26.06	79	-0.53	1.37	99	1	0	0	127	72
58	15	14	14	14	42	1	-2.375	560	3.79	25.46	85	-0.4	1.13	100	1	0	0	127	72
59	12	10	10	12	72	2	-0.5	543	2.85	24.07	89	-2.11	2.39	94	0	0	0	131	92
60	10	7	6	7	72	2	0.625	536	2.79	23.85	81	-3.53	4.48	90	1	0	0	131	92
61	8	11	10	10	51	2	0.5	490	2.78	22.21	83				0	0	0	137	77
62	9	11	10	11	51	2	0.375	516	2.72	22.18	74	-0.08	3.04	97	1	0	0	137	77
63	18	15	16	18	62	1	0	561	2.52	23.66	81	2.25	1.26	100	0	0	0	135	82
64	18	17	18	20	62	1	0.25	561	2.46	23.74	60	-1.43	6.37	92	1	0	0	135	82
65	15	14	15	17	25	1	-6.125	584	3.44	27.62	89	-1.36	1.67	99	0	0	0	112	62
66	18	18	18	20	25	1	-5.75	639	3.33	26.56	69	-3.64	3.58	91	1	0	0	112	62
67	10	11	11	11	38	1	-2.125	543	3.28	27.07	88	-0.86	1.39	100	1	0	0	116	68
68	12	13	13	14	38	1	-2.75	563	3.42	27.28	73	-5.04	8.19	84	1	0	0	116	68
69	10	10	13	16	68	2	-13	537	2.86	28.08	71	-6.1	8.69	86	1	0	0	132	71
70	14	13	13	13	68	2	-11	569	2.86	28.44	80	-0.34	1.52	100	1	0	0	132	71
71	6	6	6	7	56	2	-4.25	573	2.44	25.18	90	-6.62	10.95	83	1	0	0	112	73
72	9	8	8	9	56	2	-4.125	577	2.43	25.05	105	-0.27	1.05	100	0	0	0	112	73
73	6	6	5	6	50	2	-5.5	550	3.14	25.05	84	-7.23	9.8	86	1	0	0	118	66
74	7	6	6	6	50	2	-4.875	547	3.1	24.9	84	-10.66	13.2	70	1	0	0	118	66
75	9	7	7	7	45	1	-2.625	459	3.29	27.45	107	-4.14	2.86	94	1	0	0	116	73
76	8	7	7	8	45	1	-0.875	505	3.35	26.75	98				0	0	0	116	73
77	11	13	12	12	37	2	-7.75	555	2.85	26.06	95	-1.24	1.43	99	0	1	1	149	86
78	12	12	11	12	37	2	-7.875	552	2.82	26.16	77	-12.2	10.01	66	1	1	1	149	86
79	13	13	15	14	56	1	-5	587	3.38	26.79	79	-4.96	8.33	84	1	0	0	148	83
80	13	14	14	16	56	1	-4.125	578	3.32	26.65	100	0.07	1.79	100	1	0	0	148	83
81	10	11	10	14	67	1	0.75	599	2.15	24.75	90	-3.95	1.29	99	1	0	1	114	45
82	11	13	12	12	67	1	1.25	591	2.03	24.68	54	-11.65	7.73	71	1	0	1	114	45
83	9	8	8	9	54	1	-4.375	538	2.64	25.41	74	-6.98	7.97	89	1	0	0	111	68
84	7	9	9	10	54	1	-4.25	540	2.7	25.4	74	-5.77	3.35	91	1	0	0	111	68
85	12	11	11	11	23	1	-7.625	549	3.5	26.46	58	-7.48	10.49	84	1	0	0	126	76
86	11	13	12	13	23	1	-7	547	3.44	26.22	71	-4.85	7.4	91	1	0	0	126	76
87	8	10	8	11	49	1	-11.5	536	3.55	29.55	54	-3.14	2	96	1	0	0	120	80
88	9	10	9	10	49	1	-12	521	3.6	29.74	54	-9.74	11.3	79	1	0	0	120	80
89	10	9	10	10	45	2	-6.375	541	3.1	25.68	70	-8.34	3.1	89	1	0	0
90	10	10	10	10	45	2	-7	552	3.19	26.17	71	-9.92	6.84	81	1	0	0
91	6	6	7	6	42	2	-0.375	514	2.54	22.64	90	-0.85	1.24	99	0	0	0	102	57
92	7	7	9	8	42	2	-0.875	520	2.63	23.1	72	-2.12	2.59	96	1	0	0	102	57
93	5	6	5	4	70	1	-3.25	515	2.67	25.38	67	0.79	2.24	99	1	0	1	155	81
94	6	6	7	7	70	1	-2.875	537	2.63	25.22	70	-5.22	8.38	84	1	0	1	155	81
95	8	9	8	10	39	2	-0.625	409	3.01	26.58	78	-2.51	6.26	95	1	0	0	116	74
96	9	10	10	10	39	2	-1.875	390	2.86	27.14	83	-2.1	1.9	97	1	0	0	116	74
97	17	20	20	20	48	1	-10.25	605	3.33	27.26	57	-4.43	6.45	93	1	1	0	130	71
98	16	17	18	19	48	1	-10.875	600	3.25	27.58	88	-4.53	5.89	94	1	1	0	130	71
99	10	11	12	11	74	2	0	545	2.73	24.8	99				0	0	0	146	91
100	10	10	10	10	74	2	0.25	530	2.99	25.05	100				0	0	0	146	91
101	15	17	16	15	42	2	-6.125	583	3.11	26.83	82	-2.96	3.1	95	1	0	0	156	96
102	15	17	15	14	42	2	-6	590	2.96	26.77	93				0	0	0	156	96
103	8	9	9	9	44	1	-2.375	464	3.43	27.62	69	-2.02	1.83	96	1	0	1	129	86
104	9	9	10	10	44	1	-1.5	487	3.42	27.35	82	-2.43	1.69	99	1	0	1	129	86
105	8	7	7	13	65	1	0.875	546	2.83	24.85	77	-2.32	2.15	97	1	0	1	115	86
106	10	9	8	13	65	1	0.25	532	2.82	25.02	75	-1.96	2.27	96	1	0	1	115	86
107	8	7	7	7	65	1	-6.625	547	2.99	27.01	52	-19.55	8.91	41	1	0	0	127	75
108	12	11	14	13	65	1	-5	530	3.05	26.95	51	-17.75	10.2	50	1	0	0	127	75
109	10	9	10	11	27	2	-9.625	481	2.95	27.54	70	-6.08	7.87	88	1	0	0	101	60
110	11	11	12	12	27	2	-6.25	511	2.92	26.41	83	-1.03	1.59	99	1	0	0	101	60
111	12	15	15	12	44	1	-4.625	549	3.23	25.01	93	-0.86	2.1	98	1	0	0	120	80
112	12	12	13	13	44	1	-5.625	538	3.3	25.39	80	-6.56	10.29	84	1	0	0	120	80
113	17	16	16	16	42	1	-3.375	549	2.86	25.53	87	-1.94	4.92	96	1	0	0	141	91
114	16	16	17	18	42	1	-4.375	534	2.87	25.97	65	-2.73	2.4	96	1	0	0	141	91
115	16	15	16	16	33	1	-8.625	567		27.77	71	-1	5.74	95	1	0	0
116	17	17	18	17	33	1	-8.625	567		28.06	72	-0.99	4.69	98	1	0	0
117	16	17	17	18	61	1	-3.805	549	2.66	24.78	64	-5.96	10.07	82	1	1	0	118	73
118	14	13	13	16	61	1	-2.5	690	2.65	24.2	81	0.16	1.4	99	0	1	0	118	73
119	16	16	16	16	58	2	-7.25				74	-3.15	5.15	93	1	0	0	123	71
120	15	15	15	16	58	2	-7.875				67	-3.21	4.47	93	1	0	0	123	71
121	6	6	6	7	58	1	-6.375	465	3.35	25.61	69	-3.92	9.95	88	1	0	0	109	62
122	7	8	8	10	58	1	-5.125	467	3.39	25.25	77	0.67	1.47	100	1	0	0	109	62
123	8	8	9	10	68	2		563	2.4	23.37	90	-1.96	4.01	95	1	0	1	131	75
124	9	8	8	8	68	2		545	2.42	23.17	97	-2.84	6.22	89	1	0	1	131	75
125	7	8	9	9	45	2	-1	471	2.3	23.98	87	-0.06	1.29	100	0	0	0
126	7	7	8	8	45	2	-1.5	492	2.28	23.63	83	-1.96	1.59	99	1	0	0
127	7	6	6	7	47	1	-2.875	553	3.38	25.46	35	-27.25	10.45	25	1	0	0	117	69
128	7	6	6	7	47	1	-2	515	3.46	25.25	57	-1.16	2.17	97	1	0	0	117	69
129	13	14	13	13	36	1	-5.75	565	3.33	28.21	68	-3.63	6.76	92	1	0	0	137	97
130	12	12	12	13	36	1	-6.75	555	3.35	28.52	81	-10.6	12.06	74	1	0	0	137	97
131	12	12	12	13	60	1	-7.625	598	3.19	27.7	62	-3.77	3.58	95	1	0	0	127	76
132	10	10	10	11	60	1	-7.5	597	3.05	27.7	57	-5.56	3.26	91	1	0	0	127	76
133	13	12	12	12	47	2	-9.375	618	2.94	26.72	75	-5.42	4.02	93	1	0	0	117	80
134	12	10	10	11	47	2	-10.75	621	3.09	27.54	86				0	0	0	117	80
135	9	9	9	10	38	2	-0.5	537	2.65	24.56	79	-1	1.75	99	1	0	0	104	67
136	12	12	13	13	38	2	0	543	2.66	24.14	92	-1.39	1.05	100	0	0	0	104	67
137	14	13	15	16	57	2	1	597	2.24	23.84	90				0	0	0	113	70
138	14	13	13	14	57	2	0.75	574	2.33	23.8	71	-2.25	7.92	89	1	0	0	113	70
139	12	12	12	13	54	1	0.75	575	3.13	25.31	85	-3.76	4.13	94	1	0	0	134	69
140	10	10	11	11	54	1	0	573	3.08	25.07	86	-2.76	2.06	96	1	0	0	134	69
141	7	9	9	9	60	2	1.375	587		23.35	73	-11.23	13.49	63	1	0	0	120	80
142	10	11	11	11	60	2	1.75	587		23.49	83	-2.32	1.52	99	1	0	0	120	80
143	8	9	9	9	30	2	-6.375	547	3.31	26.73	81	-9.22	11.73	80	1	0	0	112	68
144	9	9	9	10	30	2	-5.125	530	3.32	26.31	84	-9.83	11.87	78	1	0	0	112	68
145	12	11	12	12	63	2	-3.375	561	3.32	24.28	78	-6	11.71	83	1	1	0	150	97
146	11	12	14	14	63	2	-4	552	3.36	24.7	59	-15.7	16.83	56	1	1	0	150	97
147	8	9	9	7	36	2	-1.125	521	3.12	26.94	71	-14.28	14.98	59	1	0	0	100	70
148	8	9	9	7	36	2	1	528	3.12	26.67	76	-9.52	11.47	77	1	0	0	100	70
149	9	9	10	10	47	1	-3.25	568	2.61	26.57	53	-21.02	14.39	43	1	0	0	118	70
150	11	10	10	10	47	1	-2.375	589	2.43	25.87	43	-18.83	14.61	59	1	0	0	118	70
151	9	9	9	9	57	1	-4.75	554	2.51	26.58	84	0.46	2.1	98	1	1	0	110	72
152	10	10	10	10	57	1	-4.75	561	2.54	26.63	91	0.89	1.78	99	0	1	0	110	72
153	12	11	10	17	56	1	1.875	587	2.31	23.87	95				0	0	0	148	106
154	8	10	9	12	56	1	2.125	558	2.29	23.78	87	1.26	1.6	100	1	0	0	148	106
155	4	5	4	4	36	1	0	459	3.36	26.89	84	-2.08	1.31	100	1	0	0	125	79
156	4	5	4	4	36	1	0	474	3.44	27.03	92	-2.68	2.08	98	1	0	0	125	79
157	10	10	10	9	40	2	-8.625	525	3.43	27.75	71	-1.82	4.45	95	1	0	0	124	62
158	10	10	11	10	40	2	-8	525	3.39	27.6	66	-3.36	7.78	93	1	0	0	124	62
